# Supplementary material for: DCS-ELM: a novel method for extreme learning machine for regression problems and a new approach for the SFRSCC
Source: PeerJ Comput Sci. 2021 Mar 12;7:e411. doi: 10.7717/peerj-cs.411 (PMC7959629; doi:10.7717/peerj-cs.411)
Supplement: Supplemental Information 4 [file peerj-cs-07-411-s004.csv]

8,6	390	0	210	16	742	776	186	3	78,5	0,92	23
18	350	0	150	16	865	797	200	4,4	50	0,6	80
6,21	350	0	150	16	731	747	235	5,6	60	0,75	60
5	500	70	0	16	1080	420	200	7	50	0,7	30
18,6	400	0	120	16	430,4	1303,8	160	6	30	0,5	30
7,3	380	80	0	16	901	737	216	5,4	55	0,75	30
9,8	390	0	210	16	735	769	186	2,9	117,8	0,92	13,8
11,5	390	0	210	16	742	776	186	3	78,5	0,92	32,2
8,5	390	0	210	16	742	776	186	3	78,5	0,92	13,8
6,5	350	0	150	16	744	755	235	5	30	0,75	60
6,6	420	200	0	16	819	670	228	5,7	24	0,75	30
13	350	0	150	16	865,3	793,8	200	12,5	40	0,75	30
7,4	390	0	210	16	749	783	186	3	39,3	0,92	13,8
6,5	350	0	150	16	732	751	235	3,5	30	0,75	60
5,6	400	140	0	16	819	670	240	6	24	0,75	30
13,4	350	30	100	16	870	750	140	5,6	58,8	0,75	30
20	350	561	150	16	494	816	164,5	5,25	25	0,75	30
2,7	250	70	250	19	924	549	205	11,8	60	0,16	6
5,09	350	0	150	16	734	749	235	5,25	45	0,75	60
12,4	350	30	100	16	870	750	140	5,6	39,2	0,9	60
12,9	420	100	0	16	873	715	228	5,7	24	0,75	30
15	350	0	150	16	865,3	793,8	200	12,5	40	0,9	60
11	350	0	150	16	865	797	200	4,4	46	0,1	40
6,5	420	0	180	10	777	636	120	4,2	39	0,55	35
9,2	500	70	0	19	977	578	200	9,5	60	0,16	6
5,7	400	40	0	16	874	715	240	6	24	0,75	30
11	350	0	150	16	865	798	200	4,4	50	0,3	55
22	350	561	150	16	494	816	164,5	4,2	50	0,75	30
17	350	561	150	16	494	816	164,5	4,55	20	0,16	13
6,1	350	30	100	16	870	750	140	5,6	19,6	0,75	30
5,4	350	0	150	16	744	755	235	7,3	30	0,75	60
11,8	390	0	210	16	735	769	186	2,9	117,8	0,92	32,2
10,8	390	0	210	16	749	783	186	3	39,3	0,92	32,2
5,39	350	0	150	16	736	752	235	3,15	30	0,75	60
6,9	350	0	150	16	741	752	235	5,5	45	0,75	60
7	500	58	0	16	1080	420	200	7	50	0,7	30
2,4	475	0	0	20	801	763	200	5,1	24	0,55	30
6	420	0	180	10	777	636	120	3,6	39	0,16	13
7,51	350	0	150	16	732	749	235	3,15	45	0,75	60
7,5	350	0	150	16	741	752	235	7,5	45	0,75	60
16,4	400	0	120	16	431,7	1307,7	160	6	15	0,5	30
9,8	380	80	0	16	901	737	216	5,4	24	0,75	30
6,2	350	0	150	16	738	749	235	5	60	0,75	60
13	350	561	150	16	494	816	164,5	4,2	10	0,16	13
5,1	350	0	150	16	741	752	235	4,5	45	0,75	60
20,7	400	0	120	16	427,7	1295,6	160	6	60	0,5	30
5,57	350	0	150	16	736	752	235	5,08	30	0,75	60
13	350	0	150	16	865	797	200	4,4	50	0,35	64
10	350	30	100	16	870	750	140	5,6	19,6	0,9	60
12	390	0	210	16	735	769	186	2,9	117,8	0,92	23
8,2	350	30	100	16	870	750	140	5,6	39,2	0,75	30
2,8	250	70	250	19	889	530	226	11,8	60	0,55	30
8,2	390	0	210	16	749	783	186	3	39,3	0,92	23
2,6	475	0	0	20	813	743	200	5,1	39	0,55	30
12,3	350	0	150	16	738	749	235	8	60	0,75	60
18,1	350	30	100	16	870	750	140	5,6	58,8	0,9	60
6,85	350	0	150	16	732	747	235	3,68	45	0,75	60
5,6	350	0	150	16	744	755	235	4,5	30	0,75	60
19,3	400	0	120	16	429	1299,7	160	6	45	0,5	30
12,3	350	0	150	16	736	752	235	3,5	60	0,75	60
