# Supplementary material for: DCS-ELM: a novel method for extreme learning machine for regression problems and a new approach for the SFRSCC
Source: PeerJ Comput Sci. 2021 Mar 12;7:e411. doi: 10.7717/peerj-cs.411 (PMC7959629; doi:10.7717/peerj-cs.411)
Supplement: Supplemental Information 5 [file peerj-cs-07-411-s005.csv]

9	400	40	0	19	720	1080	176	8	40	0,16	8
10	400	40	0	19	720	1080	176	8	40	0,5	30
5	390	0	210	16	735	769	186	2,9	117,8	0,92	32,2
13	500	40	0	19	687	1030	173	10	160	0,16	13
9	440	623	0	16	315	610	198	6,6	78	0,75	30
2,1	380	80	0	16	901	737	216	5,4	55	0,75	30
11,5	350	42	0	19	736	1104	176	7	80	0,16	8
2	490	0	0	8	808	808	201	19	40	0,8	30
3	490	0	0	8	808	808	201	19	40	0,4	12,5
1	500	58	0	16	1080	420	200	7	50	0,7	30
15,1	400	40	0	19	720	1080	176	8	160	0,5	30
4,9	390	0	210	16	742	776	186	3	78,5	0,92	32,2
1,9	380	80	0	16	901	737	216	5,4	24	0,75	30
4,5	350	561	150	16	494	816	164,5	5,25	25	0,75	30
3,2	350	0	150	16	865	797	200	4,4	50	0,6	80
4	350	561	150	16	494	816	164,5	4,55	20	0,16	13
9	500	40	0	19	687	1030	173	10	40	0,16	13
3,5	480	0	0	16	1087	592	192	10,87	46,8	0,55	35
1,3	400	140	0	16	819	670	240	6	24	0,75	30
6	490	0	0	8	808	808	201	19	120	0,4	12,5
11	350	42	0	19	736	1104	176	7	40	0,5	30
11,5	500	40	0	19	687	1030	173	10	80	0,5	30
1,1	475	0	0	20	801	763	200	5,1	24	0,55	30
4,5	400	0	120	16	429	1299,7	160	6	45	0,5	30
4,5	490	0	0	8	808	808	201	19	120	0,8	30
11,6	400	40	0	19	720	1080	176	8	80	0,5	30
3,4	350	0	150	16	865,3	787	200	12,5	60	0,75	30
10,5	500	40	0	19	687	1030	173	10	80	0,16	8
16	350	42	0	19	736	1104	176	7	120	0,5	30
12	400	40	0	19	720	1080	176	8	120	0,16	13
14	500	40	0	19	687	1030	173	10	240	0,16	8
2	420	200	0	16	819	670	228	5,7	24	0,75	30
11	500	40	0	19	687	1030	173	10	80	0,16	13
4,5	390	0	210	16	749	783	186	3	39,3	0,92	13,8
3,5	490	0	0	8	808	808	201	19	80	0,8	30
15,6	413	353	0	19	908	640	127,8	7,8	60	0,5	30
2,7	350	0	150	16	865	797	200	4,4	50	0,35	64
4	350	561	150	16	494	816	164,5	5,25	20	0,9	60
12,6	400	40	0	19	720	1080	176	8	160	0,16	8
14,5	350	42	0	19	736	1104	176	7	160	0,16	8
14,6	350	42	0	19	736	1104	176	7	120	0,16	13
1,3	475	0	0	20	813	743	200	5,1	39	0,55	30
3,8	350	0	150	16	865,3	787	200	12,5	60	0,9	60
3,2	350	0	150	16	865,3	793,8	200	12,5	40	0,9	60
13,5	500	40	0	19	687	1030	173	10	120	0,5	30
4,7	400	0	120	16	427,7	1295,6	160	6	60	0,5	30
4,3	500	70	0	19	977	578	200	9,5	60	0,55	30
4	350	561	150	16	494	816	164,5	4,2	10	0,16	13
5	350	561	150	16	494	816	164,5	4,2	55	0,9	60
12,5	500	40	0	19	687	1030	173	10	160	0,16	8
17	350	42	0	19	736	1104	176	7	160	0,5	30
1,9	350	0	150	16	865	797	200	4,4	46	0,1	40
5	490	0	0	8	808	808	201	19	80	0,4	12,5
2,6	350	30	100	16	870	750	140	5,6	39,2	0,75	30
2	250	70	250	19	924	549	205	11,8	60	0,16	6
4,6	390	0	210	16	749	783	186	3	39,3	0,92	23
14,5	500	40	0	19	687	1030	173	10	160	0,5	30
1,9	350	30	100	16	870	750	140	5,6	19,6	0,9	60
5,1	350	30	100	16	870	750	140	5,6	58,8	0,9	60
13	824	308	0	16	315	610	198	8,2	78	0,75	30
11	400	40	0	19	720	1080	176	8	80	0,16	8
3	420	0	180	10	777	636	120	3,6	39	0,16	13
4	420	0	180	10	777	636	120	4,2	78	0,16	13
4,3	400	0	120	16	431,7	1307,7	160	6	15	0,5	30
3	500	70	0	16	1080	420	200	7	50	0,7	30
16,6	350	42	0	19	736	1104	176	7	240	0,16	8
11,5	400	40	0	19	720	1080	176	8	80	0,16	13
4,8	390	0	210	16	749	783	186	3	39,3	0,92	32,2
4,5	390	0	210	16	735	769	186	2,9	117,8	0,92	13,8
9	500	40	0	19	687	1030	173	10	40	0,5	30
12	500	40	0	19	687	1030	173	10	120	0,16	13
14,6	400	40	0	19	720	1080	176	8	240	0,16	8
11	521	556	0	16	315	610	198	6,8	78	0,75	30
10	350	561	150	16	494	816	164,5	4,9	40	0,16	13
2,9	420	100	0	16	873	715	228	5,7	24	0,75	30
14	400	40	0	19	720	1080	176	8	120	0,5	30
8,5	500	40	0	19	687	1030	173	10	40	0,16	8
2,5	350	0	150	16	865	798	200	4,4	50	0,3	55
5	390	0	210	16	735	769	186	2,9	117,8	0,92	23
12,5	350	42	0	19	736	1104	176	7	80	0,16	13
1,7	334	100	0	18	939	775	164	12,7	25	1	50
3,4	350	0	150	16	865,3	787	200	12,5	60	0,75	30
3	350	0	150	16	865,3	793,8	200	12,5	40	0,75	30
10,5	350	42	0	19	736	1104	176	7	40	0,16	13
5	350	561	150	16	494	816	164,5	4,2	40	0,9	60
4	420	0	180	10	777	636	120	4,2	39	0,55	35
3	500	275	0	10	700	833	138	19	39	0,6	30
2,7	480	0	0	16	1087	592	192	10,43	46,8	1	50
5,5	350	561	150	16	494	816	164,5	4,2	50	0,75	30
3,8	350	0	150	16	865,3	787	200	12,5	60	0,9	60
4,8	390	0	210	16	742	776	186	3	78,5	0,92	23
13,6	350	42	0	19	736	1104	176	7	80	0,5	30
7	350	561	150	16	494	816	164,5	4,55	90	0,75	30
13,1	400	40	0	19	720	1080	176	8	160	0,16	13
15,5	350	42	0	19	736	1104	176	7	160	0,16	13
3,9	400	40	0	16	874	715	240	6	24	0,75	30
2	250	70	250	19	889	530	226	11,8	60	0,55	30
4,9	480	0	0	16	1087	592	192	11,3	46,8	0,55	30
9,5	350	42	0	19	736	1104	176	7	40	0,16	8
9,5	400	40	0	19	720	1080	176	8	40	0,16	13
2,6	500	70	0	19	977	578	200	9,5	60	0,16	6
4,4	390	0	210	16	742	776	186	3	78,5	0,92	13,8
15	639	460	0	16	315	610	198	7,2	78	0,75	30
4,6	400	0	120	16	430,4	1303,8	160	6	30	0,5	30
5	350	30	100	16	870	750	140	5,6	58,8	0,75	30
4,2	350	30	100	16	870	750	140	5,6	39,2	0,9	60
2,1	350	30	100	16	870	750	140	5,6	19,6	0,75	30
2,3	420	200	0	16	819	670	228	5,7	55	0,75	30
