# Supplementary material for: DCS-ELM: a novel method for extreme learning machine for regression problems and a new approach for the SFRSCC
Source: PeerJ Comput Sci. 2021 Mar 12;7:e411. doi: 10.7717/peerj-cs.411 (PMC7959629; doi:10.7717/peerj-cs.411)
Supplement: Supplemental Information 6 [file peerj-cs-07-411-s006.csv]

66	521	556	0	16	315	610	198	6,8	78	0,75	30
62	350	42	0	19	736	1104	176	7	80	0,16	8
75	420	100	0	16	873	715	228	5,7	24	0,75	30
58,2	400	0	120	16	427,7	1295,6	160	6	60	0,5	30
72	350	561	150	16	494	816	164,5	4,2	40	0,9	60
60	500	40	0	19	687	1030	173	10	160	0,16	8
57,5	390	0	210	16	742	776	186	3	78,5	0,92	32,2
65	480	0	0	16	1087	592	192	10,87	46,8	0,55	35
63	350	0	150	16	865,3	787	200	12,5	60	0,75	30
52	350	42	0	19	736	1104	176	7	160	0,5	30
73	350	561	150	16	494	816	164,5	4,2	50	0,75	30
70	475	0	0	20	801	763	200	5,1	24	0,55	30
65,5	390	0	210	16	749	783	186	3	39,3	0,92	23
67	824	308	0	16	315	610	198	8,2	78	0,75	30
69	350	0	150	16	744	755	235	5	30	0,75	60
65	350	0	150	16	741	752	235	7,5	45	0,75	60
76	500	275	0	10	700	833	138	19	39	0,6	30
64	400	40	0	19	720	1080	176	8	80	0,16	8
66	350	0	150	16	738	749	235	8	60	0,75	60
65	350	30	100	16	870	750	140	5,6	19,6	0,9	60
79	420	0	180	10	777	636	120	3,6	39	0,16	13
63	639	460	0	16	315	610	198	7,2	78	0,75	30
81	420	200	0	16	819	670	228	5,7	24	0,75	30
62	500	40	0	19	687	1030	173	10	80	0,5	30
61	400	40	0	19	720	1080	176	8	80	0,5	30
59	500	40	0	19	687	1030	173	10	160	0,16	13
68	500	40	0	19	687	1030	173	10	40	0,16	8
72	350	0	150	16	865	798	200	4,4	50	0,3	55
58	350	42	0	19	736	1104	176	7	80	0,5	30
67	400	40	0	19	720	1080	176	8	40	0,16	8
85	420	100	0	8	1399	0	285,6	6,3	24	0,75	30
70	250	70	250	19	924	549	205	11,8	60	0,16	6
58	350	42	0	19	736	1104	176	7	120	0,16	13
66	250	70	250	19	889	530	226	11,8	60	0,55	30
62	400	40	0	19	720	1080	176	8	80	0,16	13
70	420	24,7	49,4	10	695	1042	123,5	20	58,9	1	50
61	420	24,7	49,4	10	695	1042	123,5	20	78,5	0,25	6,5
63	350	42	0	19	736	1104	176	7	40	0,5	30
66	350	0	150	16	865,3	793,8	200	12,5	40	0,75	30
68	490	0	0	8	808	808	201	19	40	0,8	30
67	420	24,7	49,4	10	695	1042	123,5	20	78,5	1	50
66	500	40	0	19	687	1030	173	10	40	0,5	30
56	350	42	0	19	736	1104	176	7	120	0,5	30
66	500	58	0	16	1080	420	200	7	50	0,7	30
63	350	0	150	16	865,3	787	200	12,5	60	0,75	30
58	400	40	0	19	720	1080	176	8	160	0,16	13
71	350	561	150	16	494	816	164,5	4,55	20	0,16	13
59	390	0	210	16	735	769	186	2,9	117,8	0,92	23
66	400	40	0	16	874	715	240	6	24	0,75	30
64	350	0	150	16	865,3	793,8	200	12,5	40	0,9	60
65	390	0	210	16	735	769	186	2,9	117,8	0,92	13,8
66	480	0	0	16	1087	592	192	11,3	46,8	0,55	30
64	350	42	0	19	736	1104	176	7	40	0,16	13
61	500	40	0	19	687	1030	173	10	120	0,16	13
66	490	0	0	8	808	808	201	19	80	0,4	12,5
71	350	561	150	16	494	816	164,5	4,2	10	0,16	13
64	490	0	0	8	808	808	201	19	120	0,8	30
63	500	40	0	19	687	1030	173	10	80	0,16	13
67	350	0	150	16	738	749	235	5	60	0,75	60
67	490	0	0	8	808	808	201	19	80	0,8	30
58	500	40	0	19	687	1030	173	10	120	0,5	30
57	500	40	0	19	687	1030	173	10	240	0,16	8
71	350	561	150	16	494	816	164,5	4,55	90	0,75	30
68	350	0	150	16	741	752	235	5,5	45	0,75	60
65	400	40	0	19	720	1080	176	8	40	0,5	30
71	400	40	0	19	720	1080	176	8	0	0	0
68	475	0	0	20	813	743	200	5,1	39	0,55	30
67	350	0	150	16	744	755	235	7,3	30	0,75	60
71	350	0	150	16	738	749	235	6	60	0,75	60
66	350	42	0	19	736	1104	176	7	40	0,16	8
61	350	42	0	19	736	1104	176	7	80	0,16	13
65	420	24,7	49,4	10	695	1042	123,5	20	78,5	1	50
64	350	30	100	16	870	750	140	5,6	39,2	0,75	30
64	480	0	0	16	1087	592	192	10,43	46,8	1	50
69	350	0	150	16	865	797	200	4,4	50	0,6	80
56,5	390	0	210	16	735	769	186	2,9	117,8	0,92	32,2
67,5	500	70	0	19	977	578	200	9,5	60	0,16	6
59	400	40	0	19	720	1080	176	8	160	0,16	8
69,2	400	0	120	16	431,7	1307,7	160	6	15	0,5	30
60,5	390	0	210	16	749	783	186	3	39,3	0,92	32,2
66	390	0	210	16	742	776	186	3	78,5	0,92	13,8
63	380	80	0	16	901	737	216	5,4	55	0,75	30
75	350	0	150	16	865	797	200	4,4	46	0,1	40
67	500	40	0	19	687	1030	173	10	40	0,16	13
68	490	0	0	8	808	808	201	19	40	0,4	12,5
72	350	0	150	16	865	797	200	4,4	50	0,35	64
72	350	561	150	16	494	816	164,5	5,25	25	0,75	30
54	350	0	150	16	865,3	787	200	12,5	60	0,9	60
68	350	30	100	16	870	750	140	5,6	19,6	0,75	30
54	350	0	150	16	865,3	787	200	12,5	60	0,9	60
64	490	0	0	8	808	808	201	19	120	0,4	12,5
62	500	70	0	19	977	578	200	9,5	60	0,55	30
64,5	400	0	120	16	430,4	1303,8	160	6	30	0,5	30
65	500	40	0	19	687	1030	173	10	80	0,16	8
54	350	42	0	19	736	1104	176	7	160	0,16	13
66,7	413	353	0	19	908	640	127,8	7,8	60	0,5	30
69	350	0	150	16	744	755	235	4,5	30	0,75	60
74	350	561	150	16	494	816	164,5	4,2	55	0,9	60
60,3	400	0	120	16	429	1299,7	160	6	45	0,5	30
79	420	0	180	10	777	636	120	4,2	39	0,55	35
77	420	200	0	16	819	670	228	5,7	55	0,75	30
59	350	30	100	16	870	750	140	5,6	58,8	0,9	60
80	420	0	180	10	777	636	120	4,2	78	0,16	13
61	350	30	100	16	870	750	140	5,6	58,8	0,75	30
73	350	561	150	16	494	816	164,5	5,25	20	0,9	60
67	350	0	150	16	741	752	235	4,5	45	0,75	60
75	400	140	0	16	819	670	240	6	24	0,75	30
72	420	24,7	49,4	10	695	1042	123,5	20	66,7	0,25	6,5
64	380	80	0	16	901	737	216	5,4	24	0,75	30
53	350	42	0	19	736	1104	176	7	240	0,16	8
56	400	40	0	19	720	1080	176	8	240	0,16	8
66	400	40	0	19	720	1080	176	8	40	0,16	13
70	500	70	0	16	1080	420	200	7	50	0,7	30
59	400	40	0	19	720	1080	176	8	120	0,16	13
67	440	623	0	16	315	610	198	6,6	78	0,75	30
63	390	0	210	16	742	776	186	3	78,5	0,92	23
56	350	42	0	19	736	1104	176	7	160	0,16	8
55	500	40	0	19	687	1030	173	10	160	0,5	30
55	400	40	0	19	720	1080	176	8	160	0,5	30
57	400	40	0	19	720	1080	176	8	120	0,5	30
63	350	30	100	16	870	750	140	5,6	39,2	0,9	60
68,5	390	0	210	16	749	783	186	3	39,3	0,92	13,8
