# Supplementary material for: DCS-ELM: a novel method for extreme learning machine for regression problems and a new approach for the SFRSCC
Source: PeerJ Comput Sci. 2021 Mar 12;7:e411. doi: 10.7717/peerj-cs.411 (PMC7959629; doi:10.7717/peerj-cs.411)
Supplement: Supplemental Information 7 [file peerj-cs-07-411-s007.csv]

88,6	490	0	0	8	808	808	201	19	120	0,8	30
59	361	207	0	16	894	688	195	1,3	20	0,65	35
46,6	390	0	210	16	735	769	186	2,9	117,8	0,92	13,8
49,2	350	0	150	16	744	755	235	4,5	30	0,75	60
49,8	420	200	0	16	819	670	228	5,7	24	0,75	30
51,2	350	0	150	16	865,3	787	200	12,5	60	0,75	30
52,6	380	80	0	16	901	737	216	5,4	55	0,75	30
45,2	390	0	210	16	749	783	186	3	39,3	0,92	13,8
71,1	480	0	0	16	1087	592	192	11,3	46,8	0,55	30
84,6	490	0	0	8	808	808	201	19	80	0,4	12,5
63,5	350	0	150	16	865	797	200	4,4	50	0,35	64
50	357	182	0	16	829	763	189	1,3	80	0,65	35
62	420	0	180	10	777	636	120	4,2	39	0,55	35
48,6	450	0	0	20	815	957	247	1,5	20	0,7	30
55,6	350	0	150	16	738	749	235	6	60	0,75	60
98,2	490	0	0	8	808	808	201	19	40	0,8	30
46,1	390	0	210	16	735	769	186	2,9	117,8	0,92	23
46,6	420	200	0	16	819	670	228	5,7	55	0,75	30
46,1	390	0	210	16	735	769	186	2,9	117,8	0,92	32,2
46,8	390	0	210	16	742	776	186	3	78,5	0,92	32,2
50,1	350	0	150	16	736	752	235	5,08	30	0,75	60
51,6	400	140	0	16	819	670	240	6	24	0,75	30
96,5	490	0	0	8	808	808	201	19	80	0,8	30
55,8	380	80	0	16	901	737	216	5,4	24	0,75	30
44,8	390	0	210	16	749	783	186	3	39,3	0,92	32,2
50,9	450	0	0	20	815	957	247	1,5	20	0,7	30
62,4	350	0	150	16	865	797	200	4,4	50	0,6	80
87,5	490	0	0	8	808	808	201	19	120	0,4	12,5
47,4	350	0	150	16	865,3	787	200	12,5	60	0,9	60
37,3	420	0	0	20	815	957	252	1,5	20	0,7	30
51,2	350	0	150	16	865,3	787	200	12,5	60	0,75	30
47,6	390	0	210	16	742	776	186	3	78,5	0,92	13,8
57,9	350	0	150	16	865,3	793,8	200	12,5	40	0,75	30
53,8	350	0	150	16	732	747	235	3,68	45	0,75	60
65,2	350	0	150	16	865	798	200	4,4	50	0,3	55
51,3	350	0	150	16	738	749	235	5	60	0,75	60
59,2	420	0	180	10	777	636	120	3,6	39	0,16	13
54,1	350	0	150	16	732	751	235	3,5	30	0,75	60
55,6	350	0	150	16	732	745	235	4,2	60	0,75	60
53,6	350	0	150	16	731	747	235	5,6	60	0,75	60
53,6	350	0	150	16	738	749	235	8	60	0,75	60
53,2	350	0	150	16	741	752	235	4,5	45	0,75	60
53,2	350	0	150	16	732	749	235	3,15	45	0,75	60
47,6	390	0	210	16	742	776	186	3	78,5	0,92	23
59	368	172	0	16	853	735	202	1,3	80	0,65	35
68,2	480	0	0	16	1087	592	192	10,43	46,8	1	50
50,6	350	0	150	16	734	749	235	5,25	45	0,75	60
58	362	182	0	16	969	608	197	1,3	40	0,65	35
54,1	350	0	150	16	744	755	235	5	30	0,75	60
70,1	480	0	0	16	1087	592	192	10,87	46,8	0,55	35
47,9	475	0	0	20	801	763	200	5,1	24	0,55	30
45,5	400	40	0	16	874	715	240	6	24	0,75	30
53,9	350	0	150	16	741	752	235	5,5	45	0,75	60
50,6	475	0	0	20	813	743	200	5,1	39	0,55	30
45,5	390	0	210	16	749	783	186	3	39,3	0,92	23
50,6	350	0	150	16	741	752	235	7,5	45	0,75	60
49,5	450	0	0	20	815	957	247	1,5	20	0,7	60
49,2	350	0	150	16	736	752	235	3,15	30	0,75	60
36,2	420	100	0	16	873	715	228	5,7	24	0,75	30
51,2	350	0	150	16	736	752	235	3,5	60	0,75	60
72,6	350	0	150	16	865	797	200	4,4	46	0,1	40
46,4	350	0	150	16	865,3	787	200	12,5	60	0,9	60
50,1	350	0	150	16	744	755	235	7,3	30	0,75	60
80,1	490	0	0	8	808	808	201	19	40	0,4	12,5
58,9	420	0	180	10	777	636	120	4,2	78	0,16	13
54	350	0	150	16	865,3	793,8	200	12,5	40	0,9	60
63,7	500	0	0	20	815	957	250	1,9	20	0,7	30
